# Supplementary material for: Characterizing the mechanism of action for mRNA therapeutics for the treatment of propionic acidemia, methylmalonic acidemia, and phenylketonuria
Source: Nat Commun. 2024 May 7;15:3804. doi: 10.1038/s41467-024-47460-9 (PMC11076592; doi:10.1038/s41467-024-47460-9)
Supplement: Supplementary file 4 — Source Data [file 41467_2024_47460_MOESM4_ESM.xls]

## Sheet: Fig 2a - hPCCA mRNA
Prebleed	mRNA-3927 1.0 mg/kg												mRNA-3927 2.0 mg/kg
0
0.5	1670	721	862	1900	714	619							1780	748	1260	541	1600	1910
1	471	391	798	367	622	548							994	1610	1590	1160	1530	1240
2	297	440	576	168	507	621							2170	2370	3040	2340	2250	1570	1550
4	472	611	1050	450	632	560							1860	1660	1740	1620	1570	2160
6	383	386	338	131	382	629							1230	1340	2390	1380	1740	1270
8	259	450	470	189	373	527							1660	2020	2520	759	845	779
10	333	329	61.9	201	290								795	951	844	494	569	840
24	62.5	49.2	19.3	3.82	3.89								239	239	414	74.8	13.4	20.5
48							2.78	3.32	1.01	0.796	2.49	2.83	17.8	8.33	0.628	1.45

## Sheet: Fig 2b - hPCCB mRNA
Prebleed	mRNA-3927 1.0 mg/kg												mRNA-3927 2.0 mg/kg
0
0.5	1610	636	776	1060	728	540							1530	672	836	496	632	1110
1	380	346	724	324	551	524							731	1650	571	1080	864	620
2	249	378	568	130	477	571							2040	2260	822	2150	875	783	526
4	375	490	857	320	548	445							1820	1730	524	1770	456	735
6	315	338	268	68.6	303	592							1230	1570	684	1340	429	427
8	203	349	399	92.5	306	534							1670	2360	855	364	331	291
10	256	278	47.8	94.6	189								682	1030	177	300	174	241
24	48.7	37.3	16	1.24	2.35								217	139	147	58.2	5.47	6.47
48	0.909	1.28	0.664	0.664	1.15	1.49							9.45	3.98	0.664	1.21

## Sheet: Fig 2c - liver PCC activity
Control	0.5 mg/kg mRNA-3927	Wild type
2.23	11.28	73.15
6.8	6.07	72.52
3.8	13.02	83.72
1.46	3.22	64.41
1.12	3	68.59
0.91	10.02	63.13

## Sheet: Fig 2d - Plasma 2-MC
	Control						0.5 mg/kg mRNA-3927
-0.857	5.91	3.64	4.13	5.78	5.07	8.79	6.89	6.07	3.61	4.97	5.64	6.99
0.286	5.69	2.77	3.01	6.16	5.68	6.84	2.53	1.55	1.62	1.64	1.87	1.5
1.143	6.39	2.88	3.57	5.26	6.63	6.97	3.7	2.75		2.77	3.17	3.01
2	5.71	2.31	4.87	5.27	8.14	7.33	2.68	2.94	1.89	2.7	4.48	3.31
3	5.03	3.12	4.35	5.62	6.14	7.85	4.35	4.08	3.39	3.64	6.48	6.05
4	5.35	2.12	2.92	5.17	6.89	5.82	6.53	3.5	3.83	4.86	5.42	5.04
4.286	6.07	2.36	3.69	6.15	5.71	9.79	2.89	2.2	2.31	4.2	4.06	2.96

## Sheet: Fig 2e - Plasma 3-HP
	Control						0.5 mg/kg mRNA-3927
-0.857	77.8	27.5	12.5	74	73.4	127	61.4	35.4		43	188	132
0.286				59	62.7	76	25	25	25	25	25	25
1.143	105	37.6	55.5	61.2	57.5	137	28.5				53.9
2	46.8	25.1	40.9	62.5	62.2	103	38.7	33.2	12.5	26.8	101	36
3	68.4		39.5	62.2	66.7	84.3	39.4	38.7	12.5	40.8	148	75.6
4	69.1	42.4	53.9	68.8	59.1	101	28.7	49	12.5	53.3	122	68.6
4.286	115	56.3	75.4	55.4	82.6	96.5	29.9	28.1	12.5	12.5	84	30.6

## Sheet: Fig 2f - Plasma C3C2 Ratio
	Control						0.5 mg/kg mRNA-3927
-0.857	2.21	1.17	0.8	2.44	3.14	4.23	1.75	1.53	1.16	2.6	3.06	3.66
0.286	2.37	1.55	1.75	2.36	2.81	3.52	0.86	1.11	0.87	1.56	1.56	1.62
1.143	4.03	1.84	2.23	3.11	2.78	4.92	1.59	1.44		2.15	1.98	2.26
2	2.2	1.67	1.6	3.24	3.89	3.91	1.7	1.75	1.02	2.86	2.66	3.11
3	2.72	1.18	1.49	3.28	5.85	5.41	1.97	1.95	1	5.28	4.33	5
4	3.5	2.18	1.75	3.87	4.32	7.53	1.21	3.15	1.21	4.7	3.36	5.19
4.286	3.75	1.72	2.21	2.27	4.36	3.05	0.63	0.67	0.54	0.82	3.05	0.95

## Sheet: Fig 3a - hMUT mRNA
Analyte	Biological Matrix	Concentration (ng/mL)	Concentration Units	Dose	Dose Units	Gender	LLOQ	Hour Nominal	Route	Subject	Treatment User Number 1	ULOQ
mRNA-3705	Lysate - Plasma	619.06	ng/mL	1	mg/kg	Female	4.66pg/mL	6	IV Bolus	3507	hMUT mRNA in SM-86/OL-56	125pg/mL
mRNA-3705	Lysate - Plasma	5117.78	ng/mL	1	mg/kg	Male	4.66pg/mL	0.5	IV Bolus	3001	hMUT mRNA in SM-86/OL-56	125pg/mL
mRNA-3705	Lysate - Plasma	3466.90	ng/mL	1	mg/kg	Male	4.66pg/mL	2	IV Bolus	3004	hMUT mRNA in SM-86/OL-56	125pg/mL
mRNA-3705	Lysate - Plasma	254.88	ng/mL	1	mg/kg	Male	4.66pg/mL	10	IV Bolus	3010	hMUT mRNA in SM-86/OL-56	125pg/mL
mRNA-3705	Lysate - Plasma	2065.38	ng/mL	1	mg/kg	Female	4.66pg/mL	0.5	IV Bolus	3501	hMUT mRNA in SM-86/OL-56	125pg/mL
mRNA-3705	Lysate - Plasma	2160.23	ng/mL	1	mg/kg	Female	4.66pg/mL	2	IV Bolus	3504	hMUT mRNA in SM-86/OL-56	125pg/mL
mRNA-3705	Lysate - Plasma	2084.81	ng/mL	1	mg/kg	Male	4.66pg/mL	6	IV Bolus	3008	hMUT mRNA in SM-86/OL-56	125pg/mL
mRNA-3705	Lysate - Plasma	1646.71	ng/mL	1	mg/kg	Male	4.66pg/mL	6	IV Bolus	3009	hMUT mRNA in SM-86/OL-56	125pg/mL
mRNA-3705	Lysate - Plasma	804.79	ng/mL	1	mg/kg	Female	4.66pg/mL	6	IV Bolus	3508	hMUT mRNA in SM-86/OL-56	125pg/mL
mRNA-3705	Lysate - Plasma	1439.92	ng/mL	1	mg/kg	Female	4.66pg/mL	6	IV Bolus	3509	hMUT mRNA in SM-86/OL-56	125pg/mL
mRNA-3705	Lysate - Plasma	2349.21	ng/mL	1	mg/kg	Male	4.66pg/mL	4	IV Bolus	3006	hMUT mRNA in SM-86/OL-56	125pg/mL
mRNA-3705	Lysate - Plasma	742.91	ng/mL	1	mg/kg	Female	4.66pg/mL	4	IV Bolus	3506	hMUT mRNA in SM-86/OL-56	125pg/mL
mRNA-3705	Lysate - Plasma	141.23	ng/mL	1	mg/kg	Female	4.66pg/mL	10	IV Bolus	3511	hMUT mRNA in SM-86/OL-56	125pg/mL
mRNA-3705	Lysate - Plasma	9.55	ng/mL	1	mg/kg	Male	4.66pg/mL	24	IV Bolus	3007	hMUT mRNA in SM-86/OL-56	125pg/mL
mRNA-3705	Lysate - Plasma	64.31	ng/mL	1	mg/kg	Female	4.66pg/mL	24	IV Bolus	3507	hMUT mRNA in SM-86/OL-56	125pg/mL
mRNA-3705	Lysate - Plasma	38.15	ng/mL	1	mg/kg	Female	4.66pg/mL	24	IV Bolus	3508	hMUT mRNA in SM-86/OL-56	125pg/mL
mRNA-3705	Lysate - Plasma	64.71	ng/mL	1	mg/kg	Female	4.66pg/mL	24	IV Bolus	3509	hMUT mRNA in SM-86/OL-56	125pg/mL
mRNA-3705	Lysate - Plasma	5175.40	ng/mL	1	mg/kg	Male	4.66pg/mL	2	IV Bolus	3005	hMUT mRNA in SM-86/OL-56	125pg/mL
mRNA-3705	Lysate - Plasma	3598.71	ng/mL	1	mg/kg	Male	4.66pg/mL	2	IV Bolus	3006	hMUT mRNA in SM-86/OL-56	125pg/mL
mRNA-3705	Lysate - Plasma	4243.62	ng/mL	1	mg/kg	Male	4.66pg/mL	2	IV Bolus	3010	hMUT mRNA in SM-86/OL-56	125pg/mL
mRNA-3705	Lysate - Plasma	4865.48	ng/mL	1	mg/kg	Female	4.66pg/mL	2	IV Bolus	3505	hMUT mRNA in SM-86/OL-56	125pg/mL
mRNA-3705	Lysate - Plasma	3114.61	ng/mL	1	mg/kg	Female	4.66pg/mL	2	IV Bolus	3510	hMUT mRNA in SM-86/OL-56	125pg/mL
mRNA-3705	Lysate - Plasma	5000.75	ng/mL	1	mg/kg	Female	4.66pg/mL	2	IV Bolus	3511	hMUT mRNA in SM-86/OL-56	125pg/mL
mRNA-3705	Lysate - Plasma	3645.75	ng/mL	1	mg/kg	Female	4.66pg/mL	2	IV Bolus	3512	hMUT mRNA in SM-86/OL-56	125pg/mL
mRNA-3705	Lysate - Plasma	8.66	ng/mL	1	mg/kg	Male	4.66pg/mL	48	IV Bolus	3012	hMUT mRNA in SM-86/OL-56	125pg/mL
mRNA-3705	Lysate - Plasma	< LLOQ	ng/mL	1	mg/kg	Female	4.66pg/mL	48	IV Bolus	3511	hMUT mRNA in SM-86/OL-56	125pg/mL
mRNA-3705	Lysate - Plasma	5.51	ng/mL	1	mg/kg	Female	4.66pg/mL	48	IV Bolus	3512	hMUT mRNA in SM-86/OL-56	125pg/mL
mRNA-3705	Lysate - Plasma	< LLOQ	ng/mL	1	mg/kg	Male	4.66pg/mL	0	IV Bolus	3001	hMUT mRNA in SM-86/OL-56	125pg/mL
mRNA-3705	Lysate - Plasma	< LLOQ	ng/mL	1	mg/kg	Male	4.66pg/mL	0	IV Bolus	3002	hMUT mRNA in SM-86/OL-56	125pg/mL
mRNA-3705	Lysate - Plasma	< LLOQ	ng/mL	1	mg/kg	Male	4.66pg/mL	0	IV Bolus	3003	hMUT mRNA in SM-86/OL-56	125pg/mL
mRNA-3705	Lysate - Plasma	< LLOQ	ng/mL	1	mg/kg	Female	4.66pg/mL	0	IV Bolus	3501	hMUT mRNA in SM-86/OL-56	125pg/mL
mRNA-3705	Lysate - Plasma	< LLOQ	ng/mL	1	mg/kg	Female	4.66pg/mL	0	IV Bolus	3502	hMUT mRNA in SM-86/OL-56	125pg/mL
mRNA-3705	Lysate - Plasma	< LLOQ	ng/mL	1	mg/kg	Female	4.66pg/mL	0	IV Bolus	3503	hMUT mRNA in SM-86/OL-56	125pg/mL
mRNA-3705	Lysate - Plasma	6955.11	ng/mL	1	mg/kg	Male	4.66pg/mL	0.5	IV Bolus	3002	hMUT mRNA in SM-86/OL-56	125pg/mL
mRNA-3705	Lysate - Plasma	6358.57	ng/mL	1	mg/kg	Male	4.66pg/mL	0.5	IV Bolus	3003	hMUT mRNA in SM-86/OL-56	125pg/mL
mRNA-3705	Lysate - Plasma	4477.88	ng/mL	1	mg/kg	Male	4.66pg/mL	1	IV Bolus	3007	hMUT mRNA in SM-86/OL-56	125pg/mL
mRNA-3705	Lysate - Plasma	5983.01	ng/mL	1	mg/kg	Male	4.66pg/mL	1	IV Bolus	3008	hMUT mRNA in SM-86/OL-56	125pg/mL
mRNA-3705	Lysate - Plasma	4105.17	ng/mL	1	mg/kg	Male	4.66pg/mL	1	IV Bolus	3009	hMUT mRNA in SM-86/OL-56	125pg/mL
mRNA-3705	Lysate - Plasma	7431.29	ng/mL	1	mg/kg	Male	4.66pg/mL	2	IV Bolus	3011	hMUT mRNA in SM-86/OL-56	125pg/mL
mRNA-3705	Lysate - Plasma	4173.58	ng/mL	1	mg/kg	Male	4.66pg/mL	2	IV Bolus	3012	hMUT mRNA in SM-86/OL-56	125pg/mL
mRNA-3705	Lysate - Plasma	4887.70	ng/mL	1	mg/kg	Female	4.66pg/mL	0.5	IV Bolus	3502	hMUT mRNA in SM-86/OL-56	125pg/mL
mRNA-3705	Lysate - Plasma	5541.42	ng/mL	1	mg/kg	Female	4.66pg/mL	0.5	IV Bolus	3503	hMUT mRNA in SM-86/OL-56	125pg/mL
mRNA-3705	Lysate - Plasma	2660.93	ng/mL	1	mg/kg	Female	4.66pg/mL	1	IV Bolus	3508	hMUT mRNA in SM-86/OL-56	125pg/mL
mRNA-3705	Lysate - Plasma	5858.54	ng/mL	1	mg/kg	Female	4.66pg/mL	1	IV Bolus	3509	hMUT mRNA in SM-86/OL-56	125pg/mL
mRNA-3705	Lysate - Plasma	581.20	ng/mL	1	mg/kg	Male	4.66pg/mL	4	IV Bolus	3001	hMUT mRNA in SM-86/OL-56	125pg/mL
mRNA-3705	Lysate - Plasma	4720.15	ng/mL	1	mg/kg	Male	4.66pg/mL	4	IV Bolus	3002	hMUT mRNA in SM-86/OL-56	125pg/mL
mRNA-3705	Lysate - Plasma	4008.67	ng/mL	1	mg/kg	Male	4.66pg/mL	4	IV Bolus	3003	hMUT mRNA in SM-86/OL-56	125pg/mL
mRNA-3705	Lysate - Plasma	2790.39	ng/mL	1	mg/kg	Male	4.66pg/mL	4	IV Bolus	3004	hMUT mRNA in SM-86/OL-56	125pg/mL
mRNA-3705	Lysate - Plasma	3664.66	ng/mL	1	mg/kg	Male	4.66pg/mL	4	IV Bolus	3005	hMUT mRNA in SM-86/OL-56	125pg/mL
mRNA-3705	Lysate - Plasma	1235.69	ng/mL	1	mg/kg	Female	4.66pg/mL	4	IV Bolus	3501	hMUT mRNA in SM-86/OL-56	125pg/mL
mRNA-3705	Lysate - Plasma	3658.45	ng/mL	1	mg/kg	Female	4.66pg/mL	4	IV Bolus	3502	hMUT mRNA in SM-86/OL-56	125pg/mL
mRNA-3705	Lysate - Plasma	5440.97	ng/mL	1	mg/kg	Female	4.66pg/mL	4	IV Bolus	3503	hMUT mRNA in SM-86/OL-56	125pg/mL
mRNA-3705	Lysate - Plasma	2160.52	ng/mL	1	mg/kg	Female	4.66pg/mL	4	IV Bolus	3505	hMUT mRNA in SM-86/OL-56	125pg/mL
mRNA-3705	Lysate - Plasma	3949.15	ng/mL	1	mg/kg	Female	4.66pg/mL	2	IV Bolus	3506	hMUT mRNA in SM-86/OL-56	125pg/mL
mRNA-3705	Lysate - Plasma	2086.40	ng/mL	1	mg/kg	Male	4.66pg/mL	8	IV Bolus	3005	hMUT mRNA in SM-86/OL-56	125pg/mL
mRNA-3705	Lysate - Plasma	1461.09	ng/mL	1	mg/kg	Male	4.66pg/mL	8	IV Bolus	3006	hMUT mRNA in SM-86/OL-56	125pg/mL
mRNA-3705	Lysate - Plasma	138.59	ng/mL	1	mg/kg	Male	4.66pg/mL	24	IV Bolus	3008	hMUT mRNA in SM-86/OL-56	125pg/mL
mRNA-3705	Lysate - Plasma	202.09	ng/mL	1	mg/kg	Male	4.66pg/mL	24	IV Bolus	3009	hMUT mRNA in SM-86/OL-56	125pg/mL
mRNA-3705	Lysate - Plasma	455.16	ng/mL	1	mg/kg	Female	4.66pg/mL	8	IV Bolus	3504	hMUT mRNA in SM-86/OL-56	125pg/mL
mRNA-3705	Lysate - Plasma	914.06	ng/mL	1	mg/kg	Female	4.66pg/mL	8	IV Bolus	3505	hMUT mRNA in SM-86/OL-56	125pg/mL
mRNA-3705	Lysate - Plasma	939.64	ng/mL	1	mg/kg	Female	4.66pg/mL	8	IV Bolus	3506	hMUT mRNA in SM-86/OL-56	125pg/mL
mRNA-3705	Lysate - Plasma	1035.49	ng/mL	1	mg/kg	Male	4.66pg/mL	10	IV Bolus	3011	hMUT mRNA in SM-86/OL-56	125pg/mL
mRNA-3705	Lysate - Plasma	570.81	ng/mL	1	mg/kg	Male	4.66pg/mL	10	IV Bolus	3012	hMUT mRNA in SM-86/OL-56	125pg/mL
mRNA-3705	Lysate - Plasma	1267.40	ng/mL	1	mg/kg	Female	4.66pg/mL	10	IV Bolus	3512	hMUT mRNA in SM-86/OL-56	125pg/mL
mRNA-3705	Lysate - Plasma	3.73	ng/mL	1	mg/kg	Male	4.66pg/mL	48	IV Bolus	3010	hMUT mRNA in SM-86/OL-56	125pg/mL
mRNA-3705	Lysate - Plasma	1.28	ng/mL	1	mg/kg	Female	4.66pg/mL	48	IV Bolus	3510	hMUT mRNA in SM-86/OL-56	125pg/mL
mRNA-3705	Lysate - Plasma	142.51	ng/mL	1	mg/kg	Female	4.66pg/mL	10	IV Bolus	3510	hMUT mRNA in SM-86/OL-56	125pg/mL
mRNA-3705	Lysate - Plasma	2692.35	ng/mL	1	mg/kg	Male	4.66pg/mL	8	IV Bolus	3004	hMUT mRNA in SM-86/OL-56	125pg/mL
mRNA-3705	Lysate - Plasma	1053.67	ng/mL	1	mg/kg	Male	4.66pg/mL	6	IV Bolus	3007	hMUT mRNA in SM-86/OL-56	125pg/mL
mRNA-3705	Lysate - Plasma	66.65	ng/mL	1	mg/kg	Male	4.66pg/mL	48	IV Bolus	3011	hMUT mRNA in SM-86/OL-56	125pg/mL
mRNA-3705	Lysate - Plasma	2107.11	ng/mL	1	mg/kg	Female	4.66pg/mL	4	IV Bolus	3504	hMUT mRNA in SM-86/OL-56	125pg/mL
mRNA-3705	Lysate - Plasma	5697.37	ng/mL	1	mg/kg	Female	4.66pg/mL	1	IV Bolus	3507	hMUT mRNA in SM-86/OL-56	125pg/mL
mRNA-3705	Lysate - Plasma	539.78	ng/mL	0.5	mg/kg	Male	4.66pg/mL	6	IV Bolus	2007	hMUT mRNA in SM-86/OL-56	125pg/mL
mRNA-3705	Lysate - Plasma	1830.67	ng/mL	0.5	mg/kg	Male	4.66pg/mL	0.5	IV Bolus	2001	hMUT mRNA in SM-86/OL-56	125pg/mL
mRNA-3705	Lysate - Plasma	941.64	ng/mL	0.5	mg/kg	Male	4.66pg/mL	2	IV Bolus	2004	hMUT mRNA in SM-86/OL-56	125pg/mL
mRNA-3705	Lysate - Plasma	356.20	ng/mL	0.5	mg/kg	Male	4.66pg/mL	10	IV Bolus	2010	hMUT mRNA in SM-86/OL-56	125pg/mL
mRNA-3705	Lysate - Plasma	638.02	ng/mL	0.5	mg/kg	Female	4.66pg/mL	0.5	IV Bolus	2501	hMUT mRNA in SM-86/OL-56	125pg/mL
mRNA-3705	Lysate - Plasma	663.88	ng/mL	0.5	mg/kg	Female	4.66pg/mL	2	IV Bolus	2504	hMUT mRNA in SM-86/OL-56	125pg/mL
mRNA-3705	Lysate - Plasma	76.73	ng/mL	0.5	mg/kg	Male	4.66pg/mL	6	IV Bolus	2008	hMUT mRNA in SM-86/OL-56	125pg/mL
mRNA-3705	Lysate - Plasma	219.69	ng/mL	0.5	mg/kg	Female	4.66pg/mL	6	IV Bolus	2508	hMUT mRNA in SM-86/OL-56	125pg/mL
mRNA-3705	Lysate - Plasma	108.14	ng/mL	0.5	mg/kg	Female	4.66pg/mL	6	IV Bolus	2509	hMUT mRNA in SM-86/OL-56	125pg/mL
mRNA-3705	Lysate - Plasma	786.63	ng/mL	0.5	mg/kg	Male	4.66pg/mL	4	IV Bolus	2006	hMUT mRNA in SM-86/OL-56	125pg/mL
mRNA-3705	Lysate - Plasma	12.36	ng/mL	0.5	mg/kg	Male	4.66pg/mL	10	IV Bolus	2012	hMUT mRNA in SM-86/OL-56	125pg/mL
mRNA-3705	Lysate - Plasma	318.84	ng/mL	0.5	mg/kg	Female	4.66pg/mL	4	IV Bolus	2506	hMUT mRNA in SM-86/OL-56	125pg/mL
mRNA-3705	Lysate - Plasma	124.74	ng/mL	0.5	mg/kg	Female	4.66pg/mL	10	IV Bolus	2511	hMUT mRNA in SM-86/OL-56	125pg/mL
mRNA-3705	Lysate - Plasma	0.87	ng/mL	0.5	mg/kg	Male	4.66pg/mL	24	IV Bolus	2008	hMUT mRNA in SM-86/OL-56	125pg/mL
mRNA-3705	Lysate - Plasma	6.06	ng/mL	0.5	mg/kg	Female	4.66pg/mL	24	IV Bolus	2507	hMUT mRNA in SM-86/OL-56	125pg/mL
mRNA-3705	Lysate - Plasma	5.06	ng/mL	0.5	mg/kg	Female	4.66pg/mL	24	IV Bolus	2508	hMUT mRNA in SM-86/OL-56	125pg/mL
mRNA-3705	Lysate - Plasma	2.23	ng/mL	0.5	mg/kg	Female	4.66pg/mL	24	IV Bolus	2509	hMUT mRNA in SM-86/OL-56	125pg/mL
mRNA-3705	Lysate - Plasma	1490.29	ng/mL	0.5	mg/kg	Male	4.66pg/mL	2	IV Bolus	2005	hMUT mRNA in SM-86/OL-56	125pg/mL
mRNA-3705	Lysate - Plasma	2063.83	ng/mL	0.5	mg/kg	Male	4.66pg/mL	2	IV Bolus	2006	hMUT mRNA in SM-86/OL-56	125pg/mL
mRNA-3705	Lysate - Plasma	790.08	ng/mL	0.5	mg/kg	Male	4.66pg/mL	2	IV Bolus	2010	hMUT mRNA in SM-86/OL-56	125pg/mL
mRNA-3705	Lysate - Plasma	1028.06	ng/mL	0.5	mg/kg	Male	4.66pg/mL	2	IV Bolus	2011	hMUT mRNA in SM-86/OL-56	125pg/mL
mRNA-3705	Lysate - Plasma	1490.34	ng/mL	0.5	mg/kg	Male	4.66pg/mL	2	IV Bolus	2012	hMUT mRNA in SM-86/OL-56	125pg/mL
mRNA-3705	Lysate - Plasma	2799.06	ng/mL	0.5	mg/kg	Female	4.66pg/mL	2	IV Bolus	2505	hMUT mRNA in SM-86/OL-56	125pg/mL
mRNA-3705	Lysate - Plasma	837.66	ng/mL	0.5	mg/kg	Female	4.66pg/mL	2	IV Bolus	2506	hMUT mRNA in SM-86/OL-56	125pg/mL
mRNA-3705	Lysate - Plasma	1537.50	ng/mL	0.5	mg/kg	Female	4.66pg/mL	2	IV Bolus	2510	hMUT mRNA in SM-86/OL-56	125pg/mL
mRNA-3705	Lysate - Plasma	1272.90	ng/mL	0.5	mg/kg	Female	4.66pg/mL	2	IV Bolus	2511	hMUT mRNA in SM-86/OL-56	125pg/mL
mRNA-3705	Lysate - Plasma	1631.56	ng/mL	0.5	mg/kg	Female	4.66pg/mL	2	IV Bolus	2512	hMUT mRNA in SM-86/OL-56	125pg/mL
mRNA-3705	Lysate - Plasma	2.57	ng/mL	0.5	mg/kg	Male	4.66pg/mL	48	IV Bolus	2011	hMUT mRNA in SM-86/OL-56	125pg/mL
mRNA-3705	Lysate - Plasma	< LLOQ	ng/mL	0.5	mg/kg	Male	4.66pg/mL	48	IV Bolus	2012	hMUT mRNA in SM-86/OL-56	125pg/mL
mRNA-3705	Lysate - Plasma	0.84	ng/mL	0.5	mg/kg	Female	4.66pg/mL	48	IV Bolus	2511	hMUT mRNA in SM-86/OL-56	125pg/mL
mRNA-3705	Lysate - Plasma	3.14	ng/mL	0.5	mg/kg	Female	4.66pg/mL	48	IV Bolus	2512	hMUT mRNA in SM-86/OL-56	125pg/mL
mRNA-3705	Lysate - Plasma	< LLOQ	ng/mL	0.5	mg/kg	Male	4.66pg/mL	0	IV Bolus	2001	hMUT mRNA in SM-86/OL-56	125pg/mL
mRNA-3705	Lysate - Plasma	< LLOQ	ng/mL	0.5	mg/kg	Male	4.66pg/mL	0	IV Bolus	2002	hMUT mRNA in SM-86/OL-56	125pg/mL
mRNA-3705	Lysate - Plasma	< LLOQ	ng/mL	0.5	mg/kg	Male	4.66pg/mL	0	IV Bolus	2003	hMUT mRNA in SM-86/OL-56	125pg/mL
mRNA-3705	Lysate - Plasma	< LLOQ	ng/mL	0.5	mg/kg	Female	4.66pg/mL	0	IV Bolus	2501	hMUT mRNA in SM-86/OL-56	125pg/mL
mRNA-3705	Lysate - Plasma	< LLOQ	ng/mL	0.5	mg/kg	Female	4.66pg/mL	0	IV Bolus	2502	hMUT mRNA in SM-86/OL-56	125pg/mL
mRNA-3705	Lysate - Plasma	< LLOQ	ng/mL	0.5	mg/kg	Female	4.66pg/mL	0	IV Bolus	2503	hMUT mRNA in SM-86/OL-56	125pg/mL
mRNA-3705	Lysate - Plasma	4611.82	ng/mL	0.5	mg/kg	Male	4.66pg/mL	0.5	IV Bolus	2002	hMUT mRNA in SM-86/OL-56	125pg/mL
mRNA-3705	Lysate - Plasma	4819.25	ng/mL	0.5	mg/kg	Male	4.66pg/mL	0.5	IV Bolus	2003	hMUT mRNA in SM-86/OL-56	125pg/mL
mRNA-3705	Lysate - Plasma	2958.43	ng/mL	0.5	mg/kg	Male	4.66pg/mL	1	IV Bolus	2007	hMUT mRNA in SM-86/OL-56	125pg/mL
mRNA-3705	Lysate - Plasma	3047.44	ng/mL	0.5	mg/kg	Male	4.66pg/mL	1	IV Bolus	2009	hMUT mRNA in SM-86/OL-56	125pg/mL
mRNA-3705	Lysate - Plasma	1737.57	ng/mL	0.5	mg/kg	Female	4.66pg/mL	0.5	IV Bolus	2502	hMUT mRNA in SM-86/OL-56	125pg/mL
mRNA-3705	Lysate - Plasma	2065.82	ng/mL	0.5	mg/kg	Female	4.66pg/mL	0.5	IV Bolus	2503	hMUT mRNA in SM-86/OL-56	125pg/mL
mRNA-3705	Lysate - Plasma	928.94	ng/mL	0.5	mg/kg	Female	4.66pg/mL	1	IV Bolus	2507	hMUT mRNA in SM-86/OL-56	125pg/mL
mRNA-3705	Lysate - Plasma	1326.33	ng/mL	0.5	mg/kg	Female	4.66pg/mL	1	IV Bolus	2508	hMUT mRNA in SM-86/OL-56	125pg/mL
mRNA-3705	Lysate - Plasma	1278.56	ng/mL	0.5	mg/kg	Female	4.66pg/mL	1	IV Bolus	2509	hMUT mRNA in SM-86/OL-56	125pg/mL
mRNA-3705	Lysate - Plasma	1583.21	ng/mL	0.5	mg/kg	Male	4.66pg/mL	4	IV Bolus	2001	hMUT mRNA in SM-86/OL-56	125pg/mL
mRNA-3705	Lysate - Plasma	2953.12	ng/mL	0.5	mg/kg	Male	4.66pg/mL	4	IV Bolus	2003	hMUT mRNA in SM-86/OL-56	125pg/mL
mRNA-3705	Lysate - Plasma	886.92	ng/mL	0.5	mg/kg	Male	4.66pg/mL	4	IV Bolus	2004	hMUT mRNA in SM-86/OL-56	125pg/mL
mRNA-3705	Lysate - Plasma	638.14	ng/mL	0.5	mg/kg	Male	4.66pg/mL	4	IV Bolus	2005	hMUT mRNA in SM-86/OL-56	125pg/mL
mRNA-3705	Lysate - Plasma	1550.99	ng/mL	0.5	mg/kg	Female	4.66pg/mL	4	IV Bolus	2502	hMUT mRNA in SM-86/OL-56	125pg/mL
mRNA-3705	Lysate - Plasma	1076.58	ng/mL	0.5	mg/kg	Female	4.66pg/mL	4	IV Bolus	2503	hMUT mRNA in SM-86/OL-56	125pg/mL
mRNA-3705	Lysate - Plasma	557.31	ng/mL	0.5	mg/kg	Female	4.66pg/mL	4	IV Bolus	2504	hMUT mRNA in SM-86/OL-56	125pg/mL
mRNA-3705	Lysate - Plasma	1333.76	ng/mL	0.5	mg/kg	Female	4.66pg/mL	4	IV Bolus	2505	hMUT mRNA in SM-86/OL-56	125pg/mL
mRNA-3705	Lysate - Plasma	166.91	ng/mL	0.5	mg/kg	Male	4.66pg/mL	8	IV Bolus	2004	hMUT mRNA in SM-86/OL-56	125pg/mL
mRNA-3705	Lysate - Plasma	111.07	ng/mL	0.5	mg/kg	Male	4.66pg/mL	8	IV Bolus	2005	hMUT mRNA in SM-86/OL-56	125pg/mL
mRNA-3705	Lysate - Plasma	529.16	ng/mL	0.5	mg/kg	Male	4.66pg/mL	8	IV Bolus	2006	hMUT mRNA in SM-86/OL-56	125pg/mL
mRNA-3705	Lysate - Plasma	48.55	ng/mL	0.5	mg/kg	Male	4.66pg/mL	24	IV Bolus	2007	hMUT mRNA in SM-86/OL-56	125pg/mL
mRNA-3705	Lysate - Plasma	1601.85	ng/mL	0.5	mg/kg	Male	4.66pg/mL	6	IV Bolus	2009	hMUT mRNA in SM-86/OL-56	125pg/mL
mRNA-3705	Lysate - Plasma	30.90	ng/mL	0.5	mg/kg	Male	4.66pg/mL	24	IV Bolus	2009	hMUT mRNA in SM-86/OL-56	125pg/mL
mRNA-3705	Lysate - Plasma	280.47	ng/mL	0.5	mg/kg	Female	4.66pg/mL	8	IV Bolus	2504	hMUT mRNA in SM-86/OL-56	125pg/mL
mRNA-3705	Lysate - Plasma	267.99	ng/mL	0.5	mg/kg	Female	4.66pg/mL	8	IV Bolus	2505	hMUT mRNA in SM-86/OL-56	125pg/mL
mRNA-3705	Lysate - Plasma	135.33	ng/mL	0.5	mg/kg	Female	4.66pg/mL	8	IV Bolus	2506	hMUT mRNA in SM-86/OL-56	125pg/mL
mRNA-3705	Lysate - Plasma	344.87	ng/mL	0.5	mg/kg	Male	4.66pg/mL	10	IV Bolus	2011	hMUT mRNA in SM-86/OL-56	125pg/mL
mRNA-3705	Lysate - Plasma	382.85	ng/mL	0.5	mg/kg	Female	4.66pg/mL	10	IV Bolus	2512	hMUT mRNA in SM-86/OL-56	125pg/mL
mRNA-3705	Lysate - Plasma	0.47	ng/mL	0.5	mg/kg	Male	4.66pg/mL	48	IV Bolus	2010	hMUT mRNA in SM-86/OL-56	125pg/mL
mRNA-3705	Lysate - Plasma	62.64	ng/mL	0.5	mg/kg	Female	4.66pg/mL	6	IV Bolus	2507	hMUT mRNA in SM-86/OL-56	125pg/mL
mRNA-3705	Lysate - Plasma	< LLOQ	ng/mL	0.5	mg/kg	Female	4.66pg/mL	48	IV Bolus	2510	hMUT mRNA in SM-86/OL-56	125pg/mL
mRNA-3705	Lysate - Plasma	88.00	ng/mL	0.5	mg/kg	Female	4.66pg/mL	10	IV Bolus	2510	hMUT mRNA in SM-86/OL-56	125pg/mL
mRNA-3705	Lysate - Plasma	80.13	ng/mL	0.5	mg/kg	Male	4.66pg/mL	4	IV Bolus	2002	hMUT mRNA in SM-86/OL-56	125pg/mL
mRNA-3705	Lysate - Plasma	2346.22	ng/mL	0.5	mg/kg	Male	4.66pg/mL	1	IV Bolus	2008	hMUT mRNA in SM-86/OL-56	125pg/mL
mRNA-3705	Lysate - Plasma	7.49	ng/mL	0.5	mg/kg	Female	4.66pg/mL	4	IV Bolus	2501	hMUT mRNA in SM-86/OL-56	125pg/mL
mRNA-3705	Lysate - Plasma	< LLOQ	ng/mL	0.1	mg/kg	Male	4.66pg/mL	48	IV Bolus	1010	hMUT mRNA in SM-86/OL-56	125pg/mL
mRNA-3705	Lysate - Plasma	< LLOQ	ng/mL	0.1	mg/kg	Female	4.66pg/mL	48	IV Bolus	1510	hMUT mRNA in SM-86/OL-56	125pg/mL
mRNA-3705	Lysate - Plasma	426.98	ng/mL	0.1	mg/kg	Male	4.66pg/mL	0.5	IV Bolus	1001	hMUT mRNA in SM-86/OL-56	125pg/mL
mRNA-3705	Lysate - Plasma	208.37	ng/mL	0.1	mg/kg	Male	4.66pg/mL	2	IV Bolus	1004	hMUT mRNA in SM-86/OL-56	125pg/mL
mRNA-3705	Lysate - Plasma	186.59	ng/mL	0.1	mg/kg	Female	4.66pg/mL	0.5	IV Bolus	1501	hMUT mRNA in SM-86/OL-56	125pg/mL
mRNA-3705	Lysate - Plasma	2.52	ng/mL	0.1	mg/kg	Male	4.66pg/mL	6	IV Bolus	1008	hMUT mRNA in SM-86/OL-56	125pg/mL
mRNA-3705	Lysate - Plasma	29.77	ng/mL	0.1	mg/kg	Male	4.66pg/mL	6	IV Bolus	1009	hMUT mRNA in SM-86/OL-56	125pg/mL
mRNA-3705	Lysate - Plasma	2.72	ng/mL	0.1	mg/kg	Female	4.66pg/mL	6	IV Bolus	1508	hMUT mRNA in SM-86/OL-56	125pg/mL
mRNA-3705	Lysate - Plasma	< LLOQ	ng/mL	0.1	mg/kg	Female	4.66pg/mL	10	IV Bolus	1511	hMUT mRNA in SM-86/OL-56	125pg/mL
mRNA-3705	Lysate - Plasma	2.52	ng/mL	0.1	mg/kg	Female	4.66pg/mL	10	IV Bolus	1512	hMUT mRNA in SM-86/OL-56	125pg/mL
mRNA-3705	Lysate - Plasma	2.10	ng/mL	0.1	mg/kg	Male	4.66pg/mL	24	IV Bolus	1007	hMUT mRNA in SM-86/OL-56	125pg/mL
mRNA-3705	Lysate - Plasma	1.37	ng/mL	0.1	mg/kg	Male	4.66pg/mL	24	IV Bolus	1008	hMUT mRNA in SM-86/OL-56	125pg/mL
mRNA-3705	Lysate - Plasma	< LLOQ	ng/mL	0.1	mg/kg	Male	4.66pg/mL	24	IV Bolus	1009	hMUT mRNA in SM-86/OL-56	125pg/mL
mRNA-3705	Lysate - Plasma	1.26	ng/mL	0.1	mg/kg	Female	4.66pg/mL	24	IV Bolus	1507	hMUT mRNA in SM-86/OL-56	125pg/mL
mRNA-3705	Lysate - Plasma	0.92	ng/mL	0.1	mg/kg	Female	4.66pg/mL	24	IV Bolus	1508	hMUT mRNA in SM-86/OL-56	125pg/mL
mRNA-3705	Lysate - Plasma	1.15	ng/mL	0.1	mg/kg	Female	4.66pg/mL	24	IV Bolus	1509	hMUT mRNA in SM-86/OL-56	125pg/mL
mRNA-3705	Lysate - Plasma	121.93	ng/mL	0.1	mg/kg	Male	4.66pg/mL	2	IV Bolus	1005	hMUT mRNA in SM-86/OL-56	125pg/mL
mRNA-3705	Lysate - Plasma	166.53	ng/mL	0.1	mg/kg	Male	4.66pg/mL	2	IV Bolus	1006	hMUT mRNA in SM-86/OL-56	125pg/mL
mRNA-3705	Lysate - Plasma	218.53	ng/mL	0.1	mg/kg	Male	4.66pg/mL	2	IV Bolus	1010	hMUT mRNA in SM-86/OL-56	125pg/mL
mRNA-3705	Lysate - Plasma	155.24	ng/mL	0.1	mg/kg	Male	4.66pg/mL	2	IV Bolus	1011	hMUT mRNA in SM-86/OL-56	125pg/mL
mRNA-3705	Lysate - Plasma	280.02	ng/mL	0.1	mg/kg	Male	4.66pg/mL	2	IV Bolus	1012	hMUT mRNA in SM-86/OL-56	125pg/mL
mRNA-3705	Lysate - Plasma	196.35	ng/mL	0.1	mg/kg	Female	4.66pg/mL	2	IV Bolus	1505	hMUT mRNA in SM-86/OL-56	125pg/mL
mRNA-3705	Lysate - Plasma	227.62	ng/mL	0.1	mg/kg	Female	4.66pg/mL	2	IV Bolus	1506	hMUT mRNA in SM-86/OL-56	125pg/mL
mRNA-3705	Lysate - Plasma	31.91	ng/mL	0.1	mg/kg	Female	4.66pg/mL	2	IV Bolus	1510	hMUT mRNA in SM-86/OL-56	125pg/mL
mRNA-3705	Lysate - Plasma	< LLOQ	ng/mL	0.1	mg/kg	Male	4.66pg/mL	48	IV Bolus	1011	hMUT mRNA in SM-86/OL-56	125pg/mL
mRNA-3705	Lysate - Plasma	< LLOQ	ng/mL	0.1	mg/kg	Male	4.66pg/mL	48	IV Bolus	1012	hMUT mRNA in SM-86/OL-56	125pg/mL
mRNA-3705	Lysate - Plasma	< LLOQ	ng/mL	0.1	mg/kg	Female	4.66pg/mL	48	IV Bolus	1511	hMUT mRNA in SM-86/OL-56	125pg/mL
mRNA-3705	Lysate - Plasma	0.90	ng/mL	0.1	mg/kg	Female	4.66pg/mL	48	IV Bolus	1512	hMUT mRNA in SM-86/OL-56	125pg/mL
mRNA-3705	Lysate - Plasma	< LLOQ	ng/mL	0.1	mg/kg	Male	4.66pg/mL	0	IV Bolus	1001	hMUT mRNA in SM-86/OL-56	125pg/mL
mRNA-3705	Lysate - Plasma	< LLOQ	ng/mL	0.1	mg/kg	Male	4.66pg/mL	0	IV Bolus	1002	hMUT mRNA in SM-86/OL-56	125pg/mL
mRNA-3705	Lysate - Plasma	< LLOQ	ng/mL	0.1	mg/kg	Male	4.66pg/mL	0	IV Bolus	1003	hMUT mRNA in SM-86/OL-56	125pg/mL
mRNA-3705	Lysate - Plasma	< LLOQ	ng/mL	0.1	mg/kg	Female	4.66pg/mL	0	IV Bolus	1501	hMUT mRNA in SM-86/OL-56	125pg/mL
mRNA-3705	Lysate - Plasma	< LLOQ	ng/mL	0.1	mg/kg	Female	4.66pg/mL	0	IV Bolus	1602	hMUT mRNA in SM-86/OL-56	125pg/mL
mRNA-3705	Lysate - Plasma	< LLOQ	ng/mL	0.1	mg/kg	Female	4.66pg/mL	0	IV Bolus	1503	hMUT mRNA in SM-86/OL-56	125pg/mL
mRNA-3705	Lysate - Plasma	14.78	ng/mL	0.1	mg/kg	Female	4.66pg/mL	2	IV Bolus	1511	hMUT mRNA in SM-86/OL-56	125pg/mL
mRNA-3705	Lysate - Plasma	20.72	ng/mL	0.1	mg/kg	Female	4.66pg/mL	2	IV Bolus	1512	hMUT mRNA in SM-86/OL-56	125pg/mL
mRNA-3705	Lysate - Plasma	744.38	ng/mL	0.1	mg/kg	Male	4.66pg/mL	0.5	IV Bolus	1002	hMUT mRNA in SM-86/OL-56	125pg/mL
mRNA-3705	Lysate - Plasma	380.39	ng/mL	0.1	mg/kg	Male	4.66pg/mL	0.5	IV Bolus	1003	hMUT mRNA in SM-86/OL-56	125pg/mL
mRNA-3705	Lysate - Plasma	441.97	ng/mL	0.1	mg/kg	Male	4.66pg/mL	1	IV Bolus	1007	hMUT mRNA in SM-86/OL-56	125pg/mL
mRNA-3705	Lysate - Plasma	211.83	ng/mL	0.1	mg/kg	Male	4.66pg/mL	1	IV Bolus	1008	hMUT mRNA in SM-86/OL-56	125pg/mL
mRNA-3705	Lysate - Plasma	148.65	ng/mL	0.1	mg/kg	Male	4.66pg/mL	1	IV Bolus	1009	hMUT mRNA in SM-86/OL-56	125pg/mL
mRNA-3705	Lysate - Plasma	256.11	ng/mL	0.1	mg/kg	Female	4.66pg/mL	0.5	IV Bolus	1602	hMUT mRNA in SM-86/OL-56	125pg/mL
mRNA-3705	Lysate - Plasma	252.94	ng/mL	0.1	mg/kg	Female	4.66pg/mL	0.5	IV Bolus	1503	hMUT mRNA in SM-86/OL-56	125pg/mL
mRNA-3705	Lysate - Plasma	234.42	ng/mL	0.1	mg/kg	Female	4.66pg/mL	1	IV Bolus	1507	hMUT mRNA in SM-86/OL-56	125pg/mL
mRNA-3705	Lysate - Plasma	115.36	ng/mL	0.1	mg/kg	Female	4.66pg/mL	1	IV Bolus	1508	hMUT mRNA in SM-86/OL-56	125pg/mL
mRNA-3705	Lysate - Plasma	49.78	ng/mL	0.1	mg/kg	Female	4.66pg/mL	1	IV Bolus	1509	hMUT mRNA in SM-86/OL-56	125pg/mL
mRNA-3705	Lysate - Plasma	167.83	ng/mL	0.1	mg/kg	Male	4.66pg/mL	4	IV Bolus	1001	hMUT mRNA in SM-86/OL-56	125pg/mL
mRNA-3705	Lysate - Plasma	45.28	ng/mL	0.1	mg/kg	Male	4.66pg/mL	4	IV Bolus	1004	hMUT mRNA in SM-86/OL-56	125pg/mL
mRNA-3705	Lysate - Plasma	44.78	ng/mL	0.1	mg/kg	Male	4.66pg/mL	4	IV Bolus	1005	hMUT mRNA in SM-86/OL-56	125pg/mL
mRNA-3705	Lysate - Plasma	127.09	ng/mL	0.1	mg/kg	Female	4.66pg/mL	4	IV Bolus	1505	hMUT mRNA in SM-86/OL-56	125pg/mL
mRNA-3705	Lysate - Plasma	11.12	ng/mL	0.1	mg/kg	Male	4.66pg/mL	8	IV Bolus	1004	hMUT mRNA in SM-86/OL-56	125pg/mL
mRNA-3705	Lysate - Plasma	12.16	ng/mL	0.1	mg/kg	Male	4.66pg/mL	8	IV Bolus	1005	hMUT mRNA in SM-86/OL-56	125pg/mL
mRNA-3705	Lysate - Plasma	17.58	ng/mL	0.1	mg/kg	Male	4.66pg/mL	8	IV Bolus	1006	hMUT mRNA in SM-86/OL-56	125pg/mL
mRNA-3705	Lysate - Plasma	3.51	ng/mL	0.1	mg/kg	Female	4.66pg/mL	8	IV Bolus	1504	hMUT mRNA in SM-86/OL-56	125pg/mL
mRNA-3705	Lysate - Plasma	< LLOQ	ng/mL	0.1	mg/kg	Female	4.66pg/mL	6	IV Bolus	1509	hMUT mRNA in SM-86/OL-56	125pg/mL
mRNA-3705	Lysate - Plasma	24.26	ng/mL	0.1	mg/kg	Male	4.66pg/mL	10	IV Bolus	1011	hMUT mRNA in SM-86/OL-56	125pg/mL
mRNA-3705	Lysate - Plasma	32.19	ng/mL	0.1	mg/kg	Male	4.66pg/mL	10	IV Bolus	1012	hMUT mRNA in SM-86/OL-56	125pg/mL
mRNA-3705	Lysate - Plasma	12.81	ng/mL	0.1	mg/kg	Male	4.66pg/mL	6	IV Bolus	1007	hMUT mRNA in SM-86/OL-56	125pg/mL
mRNA-3705	Lysate - Plasma	9.27	ng/mL	0.1	mg/kg	Female	4.66pg/mL	6	IV Bolus	1507	hMUT mRNA in SM-86/OL-56	125pg/mL
mRNA-3705	Lysate - Plasma	0.82	ng/mL	0.1	mg/kg	Male	4.66pg/mL	10	IV Bolus	1010	hMUT mRNA in SM-86/OL-56	125pg/mL
mRNA-3705	Lysate - Plasma	31.62	ng/mL	0.1	mg/kg	Female	4.66pg/mL	2	IV Bolus	1504	hMUT mRNA in SM-86/OL-56	125pg/mL
mRNA-3705	Lysate - Plasma	0.88	ng/mL	0.1	mg/kg	Female	4.66pg/mL	10	IV Bolus	1510	hMUT mRNA in SM-86/OL-56	125pg/mL
mRNA-3705	Lysate - Plasma	85.75	ng/mL	0.1	mg/kg	Female	4.66pg/mL	8	IV Bolus	1505	hMUT mRNA in SM-86/OL-56	125pg/mL
mRNA-3705	Lysate - Plasma	31.43	ng/mL	0.1	mg/kg	Female	4.66pg/mL	8	IV Bolus	1506	hMUT mRNA in SM-86/OL-56	125pg/mL
mRNA-3705	Lysate - Plasma	17.99	ng/mL	0.1	mg/kg	Male	4.66pg/mL	4	IV Bolus	1002	hMUT mRNA in SM-86/OL-56	125pg/mL
mRNA-3705	Lysate - Plasma	23.40	ng/mL	0.1	mg/kg	Male	4.66pg/mL	4	IV Bolus	1003	hMUT mRNA in SM-86/OL-56	125pg/mL
mRNA-3705	Lysate - Plasma	72.16	ng/mL	0.1	mg/kg	Male	4.66pg/mL	4	IV Bolus	1006	hMUT mRNA in SM-86/OL-56	125pg/mL
mRNA-3705	Lysate - Plasma	3.15	ng/mL	0.1	mg/kg	Female	4.66pg/mL	4	IV Bolus	1501	hMUT mRNA in SM-86/OL-56	125pg/mL
mRNA-3705	Lysate - Plasma	13.02	ng/mL	0.1	mg/kg	Female	4.66pg/mL	4	IV Bolus	1602	hMUT mRNA in SM-86/OL-56	125pg/mL
mRNA-3705	Lysate - Plasma	19.63	ng/mL	0.1	mg/kg	Female	4.66pg/mL	4	IV Bolus	1503	hMUT mRNA in SM-86/OL-56	125pg/mL
mRNA-3705	Lysate - Plasma	6.26	ng/mL	0.1	mg/kg	Female	4.66pg/mL	4	IV Bolus	1504	hMUT mRNA in SM-86/OL-56	125pg/mL
mRNA-3705	Lysate - Plasma	107.54	ng/mL	0.1	mg/kg	Female	4.66pg/mL	4	IV Bolus	1506	hMUT mRNA in SM-86/OL-56	125pg/mL

## Sheet: Fig 3b - hMUT protein
Control	0.2 mg/kg	0.5 mg/kg
0	15.12	53.08
0	64.85	101.65
0	23.94	10.19*
0	110.13	77.09
	11.08	49.66

## Sheet: Fig 3c - MUT protein activity
Control	0.2 mg/kg	0.5 mg/kg
2.51644	3.5026	6.48785
2.78394	6.70666	19.8642
2.73154	4.44684	3.851200104*
2.9728	10.0671	10.4096
	3.69923	5.88227

## Sheet: Fig 3d - Plasma MMA
	Pre-Tx					Post-Tx
Control	667	1120	701	1080		928	1280	1220	1610
0.2 mg/kg	582	314	737	628	811	799	112	137	111	967
0.5 mg/kg	704	622	992*	289	741	143	104	1190*	99.3	110
Compare each cell mean with the other cell mean in that row
Number of families	1
Number of comparisons per family	3
Alpha	0.05
Šídák's multiple comparisons test	Predicted (LS) mean diff.	95.00% CI of diff.	Below threshold?	Summary	Adjusted P Value
Pre-Tx - Post-Tx
Control	-367.5	-766.7 to 31.71	No	ns	0.0732
0.2 mg/kg	189.2	-167.9 to 546.3	No	ns	0.4085
0.5 mg/kg	474.9	75.71 to 874.1	Yes	*	0.0201
Test details	Predicted (LS) mean 1	Predicted (LS) mean 2	Predicted (LS) mean diff.	SE of diff.	N1	N2	t	DF
Pre-Tx - Post-Tx
Control	892	1260	-367.5	139.6	4	4	2.633	10
0.2 mg/kg	614.4	425.2	189.2	124.8	5	5	1.516	10
0.5 mg/kg	589	114.1	474.9	139.6	4	4	3.403	10

[truncated: 10 more sheets: Fig 3d - Liver MMA, Fig 3d - Kidney MMA, Fig 3d - Heart MMA, Fig 4a - Serum hPAH mRNA, Fig 4b - Liver hPAH mRNA	Liv, Fig 4c - hPAH Protein, Fig 4d - blood Phe, Fig 5a, Fig 5b, Fig 5c]
